# Supplementary material for: Fecal metagenomic profiling in patients with colorectal adenomas to characterize gut microbial composition and functional potential
Source: Front Microbiol. 2026 Jul 8;17:1842365. doi: 10.3389/fmicb.2026.1842365 (PMC13388898; doi:10.3389/fmicb.2026.1842365)
Supplement: Supplementary file 2 [file Table_2.XLSX]

## Sheet: Sheet 1
	Age	Gender	number of polyps	Polyp Type	total diameter of polyps
s__Acidaminococcus_sp._HPA0509	-0.220693	0.0276356	-0.0544488	-0.146094	-0.0361505
s__Acinetobacter_johnsonii	-0.332888	0.142813	-0.0860421	-0.403107	-0.197484
s__Aequorivita_viscosa	0.0564283	-0.11776	-0.164762	0.240892	-0.139246
s__Aggregatibacter_aphrophilus	-0.171552	0.184741	0.0232262	-0.0729461	-0.109026
s__Agromyces_flavus	0.0492699	0.113182	-0.0439376	-0.459363	-0.0700046
s__Alistipes_sp._An66	-0.0154616	0.0938215	0.0269934	0.0209235	0.0171649
s__Amphibacillus_jilinensis	-0.110877	0.205264	-0.0549642	0.0579736	-0.107746
s__Aquimarina_sp._I32.4	-0.0150476	-0.11776	-0.0689703	0.184971	-0.0526877
s__Aurodevirus_hiberniae	-0.309873	0.0632636	0.108158	-0.114227	0.12616
s__Bacillus_sp._S3	0.132571	-0.340799	-0.240521	0.108911	-0.114256
s__Bacteroidales_bacterium_WCE2004	-0.0146067	-0.156768	-0.0153878	-0.155189	-0.0709892
s__Bacteroidetes_bacterium_ADurb.Bin013	-0.0343952	-0.0770165	0.0695855	-0.448972	0.0353247
s__Bacteroidetes_bacterium_GWA2_32_17	0.11097	-0.0929468	-0.147927	-0.136349	-0.183928
s__Balneicella_halophila	-0.0621421	-0.0486572	0.0736442	0.110797	0.0495717
s__Blautia_ammoniilytica	-0.00920468	0.161528	0.0370486	0.0107161	-0.00970915
s__Blautia_sp._OM07-19	0.0296441	0.130576	-0.219969	-0.0576191	-0.192569
s__Bradyrhizobium_sp._NBAIM32	-0.126199	-0.0486572	-0.0770939	0.110797	-0.129417
s__Bragavirus_p43	-0.0907134	0.0217705	-0.0488622	0.0647219	-0.0567132
s__Bulleidia_sp._zg-1006	-0.0606556	-0.174985	0.0427314	0.137124	-0.0189377
s__Candidatus_Fluviicola_riflensis	-0.207033	0.0172466	-0.104071	-0.173435	-0.173035
s__Candidatus_Galacturonibacter_soehngenii	0.0942158	0.0570667	-0.0362555	0.0150726	-0.0060091
s__Candidatus_Gottesmanbacteria_bacterium_GW2011_GWA1_34_13	0.0564283	0.143929	-0.164762	0.240892	-0.112902
s__Candidatus_Magnetomorum_sp._HK-1	-0.0989376	-0.1096	-0.070348	0.108574	-0.041624
s__Candidatus_Nomurabacteria_bacterium_RIFCSPHIGHO2_01_FULL_42_15	0.0300951	-0.11776	-0.164762	-0.0989377	-0.139246
s__Cetobacterium_somerae	-0.106674	0.169266	0.0260303	-0.158675	-0.0175822
s__Chloroflexi_bacterium_44-23	0.0587328	-0.0187922	0.0492047	-0.191086	0.0554817
s__Cloacibacillus_sp._An23	0.0198832	-0.0319187	0.0578105	-0.0768255	-0.0166363
s__Clostridium_collagenovorans	-0.035124	-0.0443527	-0.0126997	0.163068	0.0785116
s__Clostridium_phage_CS266P1	0.0761314	-0.207433	-0.235856	0.0252576	-0.267893
s__Clostridium_sp._CAG:302	-0.147553	0.200217	0.135788	-0.0495423	0.106634
s__Coprococcus_sp._AM100_B19A	-0.0954116	-0.0435255	0.0691404	0.0217185	0.0650708
s__CrAss-like_virus_sp._ctyM420	-0.0514962	-0.0716674	0.0976725	-0.184956	0.0953524
s__Desulfamplus_magnetovallimortis	0.0564283	-0.11776	-0.164762	0.240892	-0.203224
s__Desulfovibrio_sp._86	-0.211654	0.0977041	-0.133555	-0.0790465	-0.164439
s__Drivevirus_gastrointestinalis	0.0968945	-0.0486572	-0.0168737	0.153566	0.0470673
s__Duncaniella_freteri	-0.116947	0.109425	0.18865	-0.264683	0.119919
s__Eggerthella_phage_EL753P1	0.227714	-0.100653	0.164506	-0.0597837	0.073823
s__Empedobacter_unclassified	0.19938	-0.11776	0.134109	0.184971	0.101612
s__Enterococcus_aquimarinus	-0.0060901	0.298875	0.126356	-0.0381584	0.166029
s__Enterococcus_sp._4G2_DIV0659	-0.172318	0.0773287	-0.146324	-0.331955	-0.133175
s__Enterococcus_ureilyticus	0.19938	-0.11776	0.134109	0.184971	0.101612
s__Entomohabitans_teleogrylli	0.0638798	-0.1558	-0.0985184	0.150004	-0.140963
s__Epilithonimonas_caeni	0.0789997	0.143929	0.00766337	0.184971	-0.00752682
s__Fibrobacter_sp._UWCM	-0.12697	0.154287	0.0853878	-0.105797	-0.0490952
s__Flavihumibacter_soli	0.0564283	-0.11776	-0.164762	0.240892	-0.203224
s__Fundicoccus_ignavus	0.081841	0.186676	0.0814899	0.0282054	0.120878
s__Fusobacterium_mortiferum	0.0139322	0.0725424	0.000963037	0.0106207	0.0110723
s__Haemophilus_sp._CCUG_66565	-0.00939543	0.139029	-0.138426	0.194372	-0.168444
s__Haemophilus_sp._HMSC061E01	0.0676863	0.198283	-0.122107	-0.0161219	-0.198217
s__Haemophilus_sputorum	0.00431035	0.248579	-0.144286	-0.0215913	-0.185197
s__Halomonas_heilongjiangensis	0.0750835	0.0783458	0.0246141	-0.033166	-0.0426201
s__Hoylesella_nanceiensis	0.0513626	-0.0338531	0.0947175	0.0879869	0.0489074
s__Inoviridae_sp._ctDEu7	-0.171174	-0.191503	0.00715819	-0.0724789	0.0357802
s__Klebsiella_phage_pKp383	0.199042	0.205264	0.129145	0.0148257	0.0785397
s__Leuconostoc_falkenbergense	0.0635985	-0.0802803	-0.197536	0.228346	-0.162774
s__Mesosutterella_multiformis	-0.0929088	0.0280497	-0.13491	-0.0321166	-0.211098
s__Methanogenium_sp._S4BF	-0.154237	0.143929	0.0919604	0.184971	0.0564511
s__Methylomonas_paludis	0.0564283	-0.11776	-0.164762	0.240892	-0.203224
s__Mosigvirus_mar005p1	-0.154237	0.143929	0.0919604	0.184971	0.0564511
s__Myoviridae_sp._ct3Sw5	0.115267	0.0456916	0.0911006	-0.0322483	0.188098
s__Myoviridae_sp._ctAbS6	-0.103616	-0.0769406	-0.0261988	0.0265597	-0.00449662
s__Myoviridae_sp._ctfJc17	-0.041344	-0.00492808	-0.000533965	-0.25937	-0.0584549
s__Olsenella_sp._KH3B4	-0.211936	0.0951713	-0.0451246	-0.152206	-0.0202995
s__Paenibacillus_sp._PK4536	-0.251619	0.205264	0.0720409	0.0647219	0.0699522
s__Parabacteroides_sp._52	0.0401635	-0.0772664	-0.0836701	-0.479951	-0.0692476
s__Pasteurellaceae_unclassified	0.0120975	0.219574	-0.0311305	-0.0210519	-0.10714
s__Phocaeicola_faecium	0.255729	0.0531978	0.232375	0.237981	0.177658
s__Pirellula_sp._SH-Sr6A	0.194967	0.142183	0.0324883	0.303709	-0.0909155
s__Podoviridae_sp._ct8Lf7	-0.15027	0.291147	-0.107008	0.136922	-0.175677
s__Podoviridae_sp._ctXdu7	0.127374	-0.0702309	0.178174	0.0592776	0.184151
s__Polaribacter_sp._IC073	-0.287584	0.161252	-0.0828831	-0.35191	-0.187967
s__Porphyromonas_gulae	0.0301446	0.0299842	-0.0401926	0.0519272	-0.104714
s__Prochlorococcus_sp._MED-G72	-0.154237	0.143929	0.0919604	0.184971	0.0564511
s__Robertmurraya_sp._DFI.2.37	-0.0343437	0.0454599	-0.172639	0.022895	-0.245177
s__Roseburia_sp._1XD42-69	0.125306	0.107363	0.0130293	-0.0131328	0.0155513
s__Roseburia_sp._AF25-18LB	0.0792826	-0.041591	-0.0942643	-0.0195244	-0.0398103
s__Saccharomyces_cerevisiae	0.182147	-0.00483616	-0.00795922	0.397769	-0.0956449
s__Selenomonas_sp._FOBRC9	0.0789997	0.143929	0.00766337	0.184971	-0.00752682
s__Selenomonas_sp._oral_taxon_136	0.174065	-0.00889753	-0.234096	0.0572028	-0.210873
s__Shirahamavirus_PTm1	0.0354658	0.154335	0.0210585	0.110633	-0.0719252
s__Siphoviridae_sp._ctF6o6	0.088095	-0.161952	-0.108583	-0.242487	-0.0717984
s__Siphoviridae_sp._ctKHH22	0.0218283	-0.0649486	-0.0330876	-0.439271	-0.0896354
s__Siphoviridae_sp._ctN5F10	-0.0907134	0.0217705	-0.0488622	0.0647219	-0.0567132
s__Siphoviridae_sp._ctOXk3	-0.01426	0.0646938	0.153184	-0.418757	0.0329028
s__Siphoviridae_sp._ctprd3	-0.0152648	-0.185078	0.0789209	-0.239152	0.0875813
s__Siphoviridae_sp._ctVFN1	0.0564283	-0.11776	-0.164762	0.240892	-0.139246
s__Spirochaeta_cellobiosiphila	-0.228807	0.158808	-0.0702825	0.210934	-0.130919
s__Streptomyces_cinnamoneus	-0.0875668	0.222094	0.0658406	-0.51307	-0.000393971
s__Streptomyces_djakartensis	-0.168732	0.191736	0.0618482	-0.580876	0.0173799
s__Sutterella_faecalis	-0.144476	-0.024304	-0.107413	-0.048772	-0.091211
s__Sutterella_massiliensis	-0.145773	0.144118	-0.104659	-0.116828	-0.135511
s__uncultured_bacterium_URE4	0.0550377	-0.0481515	0.0534846	-0.460274	0.0340441
s__Variovorax_sp._JS1663	-0.0907134	0.0217705	-0.0488622	0.0647219	-0.0567132
s__Veillonella_sp._KGMB01456	-0.0744834	0.027342	-0.169189	-0.141961	-0.162607
